# Supplementary material for: Experimental signatures of the transition from acoustic plasmon to electronic sound in graphene
Source: Sci Adv. 2023 Sep 29;9(39):eadi0415. doi: 10.1126/sciadv.adi0415 (PMC10541005; doi:10.1126/sciadv.adi0415)
Supplement: Supplementary file 2 — Movies S1 and S2 [file sciadv.adi0415_movies_s1_and_s2.zip]

Archive with 2 entries (2 files):
- adi0415_Movie_S1.mp4
- adi0415_Movie_S2.mp4
